# Supplementary material for: IQM: An Extensible and Portable Open Source Application for Image and Signal Analysis in Java
Source: PLoS One. 2015 Jan 22;10(1):e0116329. doi: 10.1371/journal.pone.0116329 (PMC4303421; doi:10.1371/journal.pone.0116329)
Supplement: S1 File — This file contains the complete Java source code of the plugin described in section “Extensibility”. (ZIP) [file pone.0116329.s001.zip]

Archive with 30 entries (14 files):
- feat-lbp/
- feat-lbp/pom.xml
- feat-lbp/src/
- feat-lbp/src/main/
- feat-lbp/src/main/java/
- feat-lbp/src/main/java/feat/
- feat-lbp/src/main/java/feat/lbp/
- feat-lbp/src/main/java/feat/lbp/FeatLBP.java
- feat-lbp/src/main/java/feat/lbp/FeatLBPDescriptor.java
- feat-lbp/src/main/java/feat/lbp/FeatLBPGUI.java
- feat-lbp/src/main/java/feat/lbp/FeatLBPValidator.java
- feat-lbp/src/main/java/feat/lbp/I18N.java
- feat-lbp/src/main/java/feat/lbp/Plugin.java
- feat-lbp/src/main/resources/
- feat-lbp/src/main/resources/META-INF/
- feat-lbp/src/main/resources/META-INF/services/
- feat-lbp/src/main/resources/META-INF/services/at.mug.iqm.api.plugin.IPlugin
- feat-lbp/src/main/resources/feat/
- feat-lbp/src/main/resources/feat/lbp/
- feat-lbp/src/main/resources/feat/lbp/i18n/
- feat-lbp/src/main/resources/feat/lbp/i18n/messages.properties
- feat-lbp/src/main/resources/feat/lbp/icons/
- feat-lbp/src/main/resources/feat/lbp/icons/CUSTOM-ICONS-README.txt
- feat-lbp/src/main/resources/feat/lbp/icons/lbp-icon.png
- feat-lbp/src/main/resources/feat/lbp/icons/menu-item-disabled.png
- feat-lbp/src/main/resources/feat/lbp/icons/menu-item-enabled.png
- feat-lbp/src/main/resources/feat/lbp/iqm-plugin.xml
- feat-lbp/src/test/
- feat-lbp/src/test/java/
- feat-lbp/src/test/resources/
