# Supplementary material for: IQM: An Extensible and Portable Open Source Application for Image and Signal Analysis in Java
Source: PLoS One. 2015 Jan 22;10(1):e0116329. doi: 10.1371/journal.pone.0116329 (PMC4303421; doi:10.1371/journal.pone.0116329)
Supplement: S1 File — This file contains the complete Java source code of the plugin described in section “Extensibility”. (ZIP) [file pone.0116329.s001.zip › feat-lbp/src/main/resources/META-INF/services/at.mug.iqm.api.plugin.IPlugin]

feat.lbp.Plugin #The fully-qualified name of the plugin implementing class
