# Supplementary material for: IQM: An Extensible and Portable Open Source Application for Image and Signal Analysis in Java
Source: PLoS One. 2015 Jan 22;10(1):e0116329. doi: 10.1371/journal.pone.0116329 (PMC4303421; doi:10.1371/journal.pone.0116329)
Supplement: S1 File — This file contains the complete Java source code of the plugin described in section “Extensibility”. (ZIP) [file pone.0116329.s001.zip › feat-lbp/src/main/resources/feat/lbp/i18n/messages.properties]

# #######################################################
# 
# Author: Philipp Kainz
#
# #######################################################
#
# This file is part of IQM.
# Copyright (c) 2010-2014 Helmut Ahammer, Philipp Kainz
#
# This program is free software: you can redistribute it and/or modify 
# it under the terms of the GNU General Public License as published by
# the Free Software Foundation, either version 3 of the License, or
# (at your option) any later version.
#
# This program is distributed in the hope that it will be useful,
# but WITHOUT ANY WARRANTY; without even the implied warranty of
# MERCHANTABILITY or FITNESS FOR A PARTICULAR PURPOSE.  See the
# GNU General Public License for more details.
# 
# You should have received a copy of the GNU General Public License
# along with this program.  If not, see <http://www.gnu.org/licenses/>.
#
# #######################################################
#
# This resource file contains messages for GUI elements and board 
# notifications.
# They can be retrieved using I18N.getMessage("key").
# Example: I18N.getMessage("someParamKey")
#
lblNeighbours.text 			  = Neighbours
lblCells.text				  = Cells
lblCells.ttp				  = partition the image in to a given number of cells\n (height and width are determined automatically)
frame.title		   			  = LBP Feature Descriptor
partitioning.border.title 	  = Image Partitioning
lbp.border.title			  = LBP Settings
chckbxSmooth.text			  = Smooth
chckbxSmooth.ttp			  = filters the image with an discrete isotropic Gaussian prior to the binary code computation
lblKernelSize.text			  = Kernel Size
error.wrongImageFormat		  = The image must be 8bit single band!
