# Supplementary material for: IQM: An Extensible and Portable Open Source Application for Image and Signal Analysis in Java
Source: PLoS One. 2015 Jan 22;10(1):e0116329. doi: 10.1371/journal.pone.0116329 (PMC4303421; doi:10.1371/journal.pone.0116329)
Supplement: S1 File — This file contains the complete Java source code of the plugin described in section “Extensibility”. (ZIP) [file pone.0116329.s001.zip › feat-lbp/src/main/resources/feat/lbp/icons/CUSTOM-ICONS-README.txt]

README: Custom Menu Icons
#########################

Any operator can use two distinct images/icons for enabled and disabled state, respectively.

The folder /src/main/resources/<operator-package-name>/icons may contain two files named
	- menu-item-enabled.png, and
	- menu-item-disabled.png.

If one of these files do not exist, or both are missing, the application substitutes them using default icons from the iqm-api module.
