# Supplementary material for: IQM: An Extensible and Portable Open Source Application for Image and Signal Analysis in Java
Source: PLoS One. 2015 Jan 22;10(1):e0116329. doi: 10.1371/journal.pone.0116329 (PMC4303421; doi:10.1371/journal.pone.0116329)
Supplement: S1 File — This file contains the complete Java source code of the plugin described in section “Extensibility”. (ZIP) [file pone.0116329.s001.zip › feat-lbp/src/main/resources/feat/lbp/iqm-plugin.xml]

<?xml version="1.0" encoding="UTF-8"?>
<!--
* This file is part of IQM, hereinafter referred to as "this program".
* 
* Copyright (C) 2009 - 2014 Helmut Ahammer, Philipp Kainz
* 
* This program is free software: you can redistribute it and/or modify
* it under the terms of the GNU General Public License as
* published by the Free Software Foundation, either version 3 of the
* License, or (at your option) any later version.
* 
* This program is distributed in the hope that it will be useful,
* but WITHOUT ANY WARRANTY; without even the implied warranty of
* MERCHANTABILITY or FITNESS FOR A PARTICULAR PURPOSE.  See the
* GNU General Public License for more details.
* 
* You should have received a copy of the GNU General Public
* License along with this program.  If not, see
* <http://www.gnu.org/licenses/gpl-3.0.html>.
*-->

<!DOCTYPE properties SYSTEM "http://java.sun.com/dtd/properties.dtd">
<properties>
	<comment>The Local Binary Pattern statistical texture descriptor.</comment>
	<entry key="uid">feat.lbp.Plugin</entry><!-- This UID identifies the plugin on the entire classpath at 
												 runtime and is used as the action command 
												 for clicking a menu item and launching the operator -->
	<entry key="name">LBP Texture Descriptor</entry><!-- This name will be used in the plugin registry -->
	<entry key="version">1.0</entry><!-- This version is displayed next to the plugin in the menu -->
	<entry key="type">image</entry><!-- The type can either be "image" or "plot" and determines the 
										location of the entry in the plugin menu -->
</properties>
