# Supplementary material for: IQM: An Extensible and Portable Open Source Application for Image and Signal Analysis in Java
Source: PLoS One. 2015 Jan 22;10(1):e0116329. doi: 10.1371/journal.pone.0116329 (PMC4303421; doi:10.1371/journal.pone.0116329)
Supplement: S2 File — This file contains the source code for the example script for image stack processing discussed in section “Automatization via Scripting”. (ZIP) [file pone.0116329.s002.zip]

Archive with 1 entries (1 files):
- script-demo.groovy
